# Supplementary material for: Isolation of Vibrio cholerae and Vibrio vulnificus from Estuarine Waters, and Genotyping of V. vulnificus Isolates Using Loop-Mediated Isothermal Amplification
Source: Microorganisms. 2024 Apr 27;12(5):877. doi: 10.3390/microorganisms12050877 (PMC11124270; doi:10.3390/microorganisms12050877)
Supplement: Supplementary file 1 [file microorganisms-12-00877-s001.zip]

Archive with 1 entries (1 files):
- microorganisms-2957963-supplementary.pdf
